# Supplementary material for: Phytochemistry and Evaluation of the Anti-Inflammatory Activity of the Hydroethanolic Extract of Virola elongata (Benth.) Warb. Stem Bark
Source: Biology (Basel). 2024 Sep 28;13(10):776. doi: 10.3390/biology13100776 (PMC11505066; doi:10.3390/biology13100776)
Supplement: Supplementary file 1 [file biology-13-00776-s001.zip]

Archive with 1 entries (1 files):
- biology-3208081-supplementary.pdf
